# Supplementary material for: Genome-wide identification and expression characterization of the GH3 gene family of tea plant (Camellia sinensis)
Source: BMC Genomics. 2024 Jan 27;25:120. doi: 10.1186/s12864-024-10004-y (PMC10822178; doi:10.1186/s12864-024-10004-y)
Supplement: Supplementary file 2 — Supplementary Material 2: Table S6. Binding Site Prediction Results [file 12864_2024_10004_MOESM2_ESM.xls]

## Sheet: Table S1
Table S1 Primer sequences used in PCR
Gene	Primer	Primer Sequence	Note
CsGH3.1	Forward	ATGGCCATTGATTCCAGTT	qRT-PCR
	Reverse	AATCTCCCCCAGAACCGTT
CsGH3.2	Forward	AATTTTTGATGTTGCCACA
	Reverse	CCTAACACTGGTAACTCTCCTC
CsGH3.3	Forward	TATCCTACGCCAGCCGCCGA
	Reverse	CAGACCAAAGAGTCAACGG
CsGH3.4	Forward	CTTTTTGGAATCTAAGTGGG
	Reverse	GCTCAGAGAGAACCTCAGTAA
CsGH3.5	Forward	ACCAACCCATCAATCCAAGC
	Reverse	GCAACCCGCCACTGTAATG
CsGH3.6	Forward	ATGGACTATGCTATTTCTAGAGGTG
	Reverse	AGGTCCAATTTGGTGTGGCAG
CsGH3.8	Forward	GAGGGAGAATGTTGAGGTT
	Reverse	TCTGGAGTTGAGTTGTGGAA
CsGH3.9	Forward	AGCTTGTTATTACTACCTACCCTGG
	Reverse	CAGCAACACGTTCTTCCTCCTCA
CsGH3.10	Forward	GACTCTGTTGTTGAGAATTGC
	Reverse	CCTTCGCAAGTACTCCACA
CsGH3.11	Forward	CATTCCTAATGTTGAGTATAGG
	Reverse	AACTTTCCTGCTGCTTCAA
CsGH3.12	Forward	CAAATCCTCCTTTCTCTCCATA
	Reverse	ACCACATCTCCGAGCCTA
CsGH3.13	Forward	CCGACGAAGTCCAGAAGCGAC
	Reverse	TTGGCGATGCGAGTGATA
CsGH3.14	Forward	GGTTTCGTTCAGACCCAC
	Reverse	AGTGATGGGTTGTTGAGTGA
CsGH3.15	Forward	CCTGTGATGAATAAGTATGTGG
	Reverse	TGCTCTGCTTGTTGTCGG
CsGH3.16	Forward	TTAGAATACAAAGGAGTGGAGG
	Reverse	TCAGTCTGTCCATTTCTTGCTA
CsGH3.17	Forward	ATGGCGGTTGATTCTGTTTT
	Reverse	GGTATTCCGTTTGGGCGT
CsGH3.14	Forward	gcgcagatccctttgagaatgtgg	Promoter clone
	Reverse	ggtagctctaagacatctcatggac
CsGH3.15	Forward	tcagagctgtcaaacatggtgagc
	Reverse	tcaaaggcatagctactggttccat
CsBBR	Forward	ATGGCTCAATCTGTAGTTTCGATGGAC	Transcription factor clone
	Reverse	CTACCTGATTGTCACAAACTTGTTGGTA
CsSOC	Forward	ATGGTGAGAGGGAAAACTCAGATGAAAAG
	Reverse	CTAGAGAGAATGAGTAGTTCGTTGTTCG
CsDELLA	Forward	ATGAAGCGCGACCTTCATAACCCTCCT
	Reverse	TTAGCTGAGTTTCCAAGCCGAGGTGGC
CsGH3.14	Forward	ATGAATTGAAAAGCTtcagagctgtcaaacatggtgagc	Construction of pAbAi vector
	Reverse	GAGCACATGCCTCGAtcaaaggcatagctactggttccat
CsGH3.15	Forward	ATGAATTGAAAAGCTgcgcagatccctttgagaatgtgg
	Reverse	GAGCACATGCCTCGAggtagctctaagacatctcatggac
CsBBR	Forward	GGAGGCCAGTGAATTCatggctcaatctgtagtttcgatggac	Construction of pGADT7 vector
	Reverse	CGAGCTCGATGGATCctacctgattgtcacaaacttgttggta
CsSOC	Forward	GGAGGCCAGTGAATTCatggtgagagggaaaactcagatg
	Reverse	CGAGCTCGATGGATCctagagagaatgagtagttcgttgtt
CsDELLA	Forward	GGAGGCCAGTGAATTCatgaagcgcgaccttcataaccct
	Reverse	CGAGCTCGATGGATCttagctgagtttccaagccgaggt

## Sheet: Table S2
Table S2 Physicochemical properties of CsGH3
Accession number	Gene name	Molecular weight(kD)	pI	Instability index	Aliphatic index	GRAVY	Subcellular location	CDS
TGY009040.t1	CsGH3.1	67.7	5.34	45.29	87.26	-0.238	Cytoplasm	ATGGCCATTGATTCCAGTTTGTCATTGCCTCTCGGTCATCCGGCAACGGAGAAGGACGCG AAGGCTCTTCAGTTCATTGAAGAGATGACAAGGAAAGCCGACGTGGTCCAAGAAACGGTT CTGGGGGAGATTCTGAGCCAGAACGCCGACACGGAGTATCTCCAGCGGTTCGGACTTGGT GGTGCCACCGACAGAGACACGTTCAAGTCAAGAGTGCCGGTGGTGACATACGAGGATCTT CAGCCGGAGATCCAACGTGTCGCTAATGGAGACCGCTCTCCAATCTTCTCTTCCCACCCT ATCTCGGAATTCCTCACTAGCTCGGGAACGTCTGCGGGTGAAAGAAAACTCATGCCAACG ATTCATGAAGATTTGGACCGAAGGCAGCTACTG…
TGY019137.t1	CsGH3.2	65.3	5.22	50.71	87.94	-0.127	Cytoplasm	ATGATGACAGACGATGAGCTCATCACGAAGCTCGAAGAAACCACCAAGGACGCGCCGCGC CACCAGCTCGATACTCTCCGCGCCATTCTCGAACGCAACGCCGCCGTACGTTATCTCCAC CGAGGCTATCCTACGCCCTCTGCCGTCGACGCGGCTACTTTCCGGCGATCCGTTCCCCTG TCTTGCTACGACGATGACTATGCCGATCACATCCTTCGAATAGCCGACGGTGATGATGAT GATGATCGGCCTTTACTCTCCGTTGACTCTTTGGTCTGTTTCTTCTACAGTTCTGGGACA AGTTCCATGAAGCCAAAATTGATCCCTTACTTTGATTCTGCGCCATCGAAAGCCATCTCA TTTTTGGCTCACCAGGGCAGTGCTGCTATTCTT…
TGY019138.t1	CsGH3.3	67.5	5.88	46.3	87.22	-0.265	Cytoplasm	ATGATGACAGACGATGAGCTCATCACGAAGCTCGAAGAAACCACCAAGGACGCGCCGCGC CACCAGCTCGATACTCTCCGCGCCATTCTCGAACGCAACGCCGCCGTACGTTATCTCCGC CGAGGCTATCCTACGCCAGCCGCCGTCGACGCCGCTACTTTCCGGCGATCCGTTCCCCTG TCTTGCTACGACGATGACTATGCCGATCACATCCTTCGAATCGCCGACGGTGATGATGAT GATGATCGGCCTTTACTCTCCGTTGACTCTTTGGTCTGTTTCTTCTACAGTTCCGGGACA AGTTCCATGAAGCCAAAATTGATCCCTTACTTTGATTCTGCGCCATCGAATGCCATCTCG TTTTTGGCTTACCAGGGCGGTGCTGCTATTCTT…
TGY019146.t1	CsGH3.4	53.7	5.28	44.25	86.69	-0.099	Chloroplasts	ATGAAGCCAAAATTGATCCCTTACTTTGATTCTGCGCCATCAAAAGCCAT CTCATTTTTGGCTCACCAGGGCAGTGCTGCTATTCTTCGAAGGTTGTTCCCTCCAAGACCCTTTGTCAATAAGATTCTCTGGTTCATGTATGCTGGTGAC GTAAAAAGCACAAAAGGTGGATACAAGGCTATGGCAGCCTCGGCATTCCCTTTCCAAGGCAATAATCCTAACGCATCCCGGTTTCTCTCCATGTCTGTCA GTCCCAAAGAAGTCATTTTAGGTTCAGATGTTGAGCAACAAATGTATTGCCACCTTCTTTGTGGTTTAAGGCACTCTGATTTAGTTGATGGGATTCAAGC ACCCTATGCTGCCGGTTTAGTTAGAGCAATTTGCTTTTTGGAATC…
TGY021920.t1	CsGH3.5	67.4	5.78	44.4	88.36	-0.231	Nucleus	ATGGCTGTTGATTCTGCACTGTCGTCTCCGCTAGGACCTCCGGCGTGTGAGAAGGACGCG AAGGCGCTTCGACTCATCGAAGAGATGACTCGAAATGCGGACCAAATTCAAGAGAAGGTT TTGGCCGAGATACTGAGTCGGAACGCCGAAACTGAGTACCTCCAACGATTCAATCTCTCC GGAGCAACCGATCGAAACACGTTCAAATCCGAAATTCCGGTGATTACTTACGAAGATCTT CAGCCTGAGATTCAGCGCATTGCGAATGGTGATCGTTCTAAGATCTTGTCTGCTCATCCC ATCTCCGAATTTCTCACTAGCTCTGGGACTTCAGCTGGTGAAAGGAAATTGATGCCCACG ATTCAGGAAGAGCTGGACCGTCGTCAATTGCTA…
TGY027216.t1	CsGH3.6	67.4	5.54	43.78	85.73	-0.225	Nucleus	ATGACGACTGTCTCCGGCCTCTCATCCCCGCTCGGTCCTCCAGTCTGCGAGAAGGACGAG AAGGCTCTTCAGTTCATTGAAGAGATGACGAAGAACACGAACGCAGTGCAAGAGAAGGTT TTGAGGGAGATTCTGAGCCGGAACGCCCAGACCGAGTACCTCCAGAGGTTCAAACTCGGT GGAGCATCTGATAGAGAAACTTTCAAGTCGAAAGTTCCAGTCGTGACCTACGAGGATCTT GAGCAGGATATCCAACGTATCGCTAATGGTGACAAATCTCCCATCTTCTCTTCTCACCCC ATCTCGGAGTTCTTCACAAGCTCCGGCACATCCGCTGGTGAAAGAAAACTCATACCAACG ATTGACGAAGAATGGGCTCGAAGACAATTACTC…
TGY027343.t1	CsGH3.7	67.4	5.53	42.61	86.06	-0.223	Nucleus	ATGACGACTGTCTCCGGCCTCTCATCCCCGCTTGGTCCTCCAGTCAGCGAGAAGGACGAG AAGGCTCTTCAGTTCATTGAAGAGATGACGAAGAACACGAACGCAGTGCAAGAGAAGGTT TTGAGGGAGATTCTGAGCCGGAACGCCCAGACCGACTACCTCCAGAGGTTCAAACTCGGT GGAGCATCTGATAGAGAAACTTTCAAGTCGAAAGTTCCAGTGGTGACCTACGAGGATCTT GAGCAGGATATCCAACGTATCGCTAATGGTGACAAATCTCCCATCTTCTCTTCTCACCCC ATCTCGGAGTTCTTCACAAGCTCCGGCACATCCGCTGGTGAAAGAAAACTCATACCAACG ATTGACGAAGAATGGGCTCGAAGACAATTACTC…
TGY030577.t1	CsGH3.8	66.1	5.2	39.27	88.16	-0.201	Nucleus	ATGTTGGAGAAGATGGACAAAAACTTTGACCCTGAGGATCTCATAGAAGAATTTGAGATG CTGACAAAGGATGCGGAGAAAATTCAGAGAGAGACCCTGCAGAAAATATTGGAAGAAAAT GGCAGGACAGAGTATTTACAGAAATGGGGTCTTAATGGAAGAACAGACCCTGAGAGTTTC AAGGCTTGTGTTCCCCTTGTCACTCACAAGGATTTGGAAACTTACATTCATAGAATCGCG GATGGTGATGCTTCTCCCATCCTCACTGAAAAGCCTATAACAACCATCTCATTAAGTTCA GGTACAACTCAGGGAAAGCCCAAGTTTGTCCCTTTCAATGATGAATTGATGGATTCCACT ATGCAGATTTTTGAGACATCTTTTGCATTTAGA…
TGY041448.t1	CsGH3.9	67.7	5.83	48.44	86.6	-0.23	Chloroplasts	ATGGTGATTAACTCCGGCCTCTCATCCCCGCTCGTCCCTCCCGCTTGCGACAAGGACGCG AAGGCTCTTCAGCTCATTGAGGACATGACAAAGAACACCGACGCAGTGCAAGAGAAGGTT TTGAGGGAGATTCTGAGCCGGAACGCCCAGACCGAGTACCTCCAGAGGTTCAAACTCGGT GGAGCGACTGACAGAGAGACTTTCAAGTCGAAAGTTCCTGTGGTGACCTACGAGGATCTC CAACCGGATATCCAACGTATCGCTAATGGTGACAAATCTCCCATCTTCTCTTCTCACCCC ATCTCGGAGTTCCTCACAAGCTCCGGCACTTCCGCGGGTGAAAGAAAACTCATGCCGATG ATTCACGAAGAATTGGATCGAAGACAATTACTC…
TGY045003.t1	CsGH3.10	70	5.31	47.08	85.36	-0.264	Cytoplasm	ATGCCAGAGGCTCCAAACAAGAACTTAACTGCTGAAAAAGACTCTGTTGTTGAGAATTGC ATAGAAGAGAAAAACAAGAAGGCCCTTCAATTCATTGAAGATGTTACTAGTAATGCTGAT GAAGTTCAGAAGAGGGTTCTTGCTGAAATCCTTTCTCGTAATGCCGGTGTGGAGTACTTG CGAAGGCATGGCCTTAACGGTGAAACGGATCGTCAAAGTTTCAAGAAGCTGATGCCAGTT GTCACATATGAAGATCTGCAGCCAGATATCGATCGAATTGCTAATGGTGATACTTCTCCC ATCCTTTGTTCTCAAACCATTTCTGAGTTCCTTACTAGCTCTGGAACATCTGGTGGAGAG AGAAAACTGATGCCAACAATCGAAGAAGAGCTC…
TGY052607.t1	CsGH3.11	60.6	6.58	31.75	86.39	-0.173	Nucleus	ATGGACACAAAATTTGACCCTGAGGAAGTCATAGAAGAATTCGAGATGCTAACAAAGGAT GCTGAGAGAGTTCAGAAAGAGACCCTGCAGAAAATACTGGAAGAAAATGGCAGCGCAGAG TACTTAAAGAAATGGGGTCTTAATGGAAGAACTGACCATGAGAGTTTCAAGGCATTTGTC CCCCTCGTCACTCACAAGGATTTGGAACCTTACATTCAGAGAATGGTGGATGGTGATACT TCCCCCATCCTTACTGGAAAACCAATAACAACCATCTCATTAAGTTCTGGCACCACTCAG GGAAAGCCCAAGTTTGTCCCGTTCAATAACGAATTGATGGAATCCACTATGCAGATATAT AAGACATCTTTTGCATTTAGAAACAGGGAATTT…
TGY054576.t1	CsGH3.12	65.2	5.74	33.17	87.24	-0.146	Nucleus	ATGTTGGAGAAGATGGACACAAAATTTGACCCTGAGGAAGTTATAGAAGAATTCGAGATG CTAACAAAGGATGCTGAGAGAGTTCAGAAAGAGACCCTGCAGAAAATACTGGAAGAAAAT GGCAGCACAGAGTACTTAAAGAAATGGGGTCTTAATGGAAGAACTGACCATGAGAGTTTT AAGGCTTTTGTCCCCCTCGTCACTCACAAGGATTTGGAACCTTACATTCAGAGAATGGTA GATGGTGATACTTCCCCCATCCTTACTGGAAAACCAATAACAACCATCTCATTAAGTTCT GGCACCACTCAGGGAAAGCCCAAGTTTGTCCCGTTCAATAACGAATTGATGGAATCCACT ATGCAGATATATAAGACATCTTTTGCATTTAGA…
TGY060863.t1	CsGH3.13	68.6	5.96	42.59	84.97	-0.228	Cytoplasm	ATGCCGGAAGCTCCAAAACAATCACCTAGTGGCACGGACTATACTCCTTCAGAGAAAAAC AAGAAGGCTCTTCAGTTCATCGAAGATGTGACTTCCAACGCCGACGAAGTCCAGAAGCGA CTCCTCGCCGATATCCTCTCTCGCAACGCTGGCGTCGAGTACTTGCAGCGGCACGGCCTC GCTGGCTACACCGATCGCGAAACCTTCAAGAAACTCATGCCCGTCATCAAATACGAGGAC ATACAGGCCGATATCACTCGCATCGCCAATGGCGATATGTCCCCAATCCTCTGCTCACAA CCCATTTCTGAATTCCTCACAAGCTCTGGGACGTCTGGTGGAGAGAGGAAATTGATGCCT ACCATTGAGGAAGAGCTTGGGAGGAGATCATTG…
TGY062388.t1	CsGH3.14	67.4	6.02	43.98	86.24	-0.172	Nucleus	ATGGAACCAGTAGCTATGCCTTTGAGTAACAAGAGCAATGGAGGAGGAGGAGACTATGAC GTTATCAGATGGTTCGAAGACGTTGCAGAGAACGCGGGTTTCGTTCAGACCCACACACTT CGCCGGATTCTTGAACTGAATTATGGTGTGGAGTACTTGAAGAAATGGTTGGGGTGCATA AAAAATGTACAAGACATGGATGCAAATGCATTGGAATCACTTTACACTTCTTTGGTACCT ATTGCTTCCCATGCAGATTTGGAGCCTTACATTCACAGAATAGCTGATGGAGACACCTCT CCTTTGCTCACTCAACAACCCATCACTACTCTCTCCTTAAGTTCTGGAACCACAGAAGGG CGACAGAAGTATGTTCCTTTTACTCGACACAGC…
TGY085731.t1	CsGH3.15	71.7	5.52	44.86	86.96	-0.261	Cytoplasm	ATGTTGCTAAGCTGTGATCCAACTGACAATGAAGCTGGTATGAAGCGCTTGGAGGACCTG ACCACAAATGCCAGTCAAATACAACAACAGGTATTGGATCAAATACTAACCCAAAATGCA CAAACCGAGTATTTGGGCGGCTTTCTCAATAGCCAAGCTGATAAGGAACATTTCAAGAAG AAAGTTCCCATTGTCAATTACGAAGATATCAAGCCATACATCCAGCGAATTGCCAATGGA GAGCCCTCACAGATCATATCGGCTCAACCCATCACTGAGCTCCTCACTAGCTCAGGAACT TCAGCAGGGCAGCCAAAAATGATGCCTTCAACTACTGAAGAGTTGGACAGAAAGACCTTC TTTTATAACATCCTTGTACCTGTGATGAATAAG…
TGY094150.t1	CsGH3.16	69	5.81	38.16	89.66	-0.206	Cytoplasm	ATGGATGGGAAAAAATTAGAATACAAAGGAGTGGAGGCATTAAAGGAGGTTGAGAAGCTA ACCATGAAGGCTGATGAAGTTCAAGAGAGCATTTTAAAAGAGATCTTAGCAAGAAATGGA CAGACTGAATATTTGAACAAGTACATGGCTGCTTCAGGATCAAAAGATGTGTCAGAGTTT AAGCGGTGTGTACCGGTTATTACTTATAATCGTATCCAATCCTATATCCAAAGAATCGCT AATGGCGAAGACTCTTCCCTCATTACCGGTCACCCAATAACCGAGATGTTATGCAGTTCA GGCACTTCAGCTGGAGAGCCTAAGATGATGCCATCAATTGCAGAAGATCTTGACCGTCGA ACCTTTCTATATAATCTCATCACGCCAATTATA…
TGY111738.t1	CsGH3.17	65.3	4.96	49.3	88.59	-0.106	Nucleus	ATGGCGGTTGATTCTGTTTTGTCATCTCCTCTAGGACCTCCGGCTTGCGAGAAGGACGCG AAGGCGCTTCGATTCATCGAAGAGATGACGAGAAATGCCGACTCCGTTCAAGAGAACGTG TTGTCCGAAATACTGTCTCGGAACGCCCAAACGGAATACCTCCGGCGATTCAAGCTCTCC GGAGCAACCGATCGAGACGCTTTCAAATCCAAAATTCCGGTGATTACTTACGAAGATCTT CAACCTGAGATTCAGCGAATTGCCAATGGTGATCGTTCGCCGATCTTGTCTGCTCATCCG ATCTCCGAGTTTCTCACTAGCTCTGGTACGTCGGCTGGTGAAAGAAAACTCATGCCGACG ATTCGTGAAGAGCTGGATCGTCGTCAGTTGCTA…
Note：Accession number from Tea Plant Information Archive (TPIA) (http://tpia.teaplants.cn/index.html).

## Sheet: Table S3
	Table S3 Evolutionary analysis of the CsGH3 gene family
Seq_1	Seq_2	Ka	Ks	Ka_Ks	EffectiveLen	AverageS-sites	AverageN-sites	cN	cS	pN	pS
CsGH3.1	CsGH3.5	0.129361	1.34196	0.0963971	1782	435.417	1346.58	160	272	0.118819	0.624689
CsGH3.1	CsGH3.9	0.116516	0.978332	0.119097	1794	431.833	1362.17	147	236	0.107916	0.546507
CsGH3.5	CsGH3.17	0.0674699	0.480818	0.140323	1785	436.667	1348.33	87	155	0.0645241	0.354962
CsGH3.8	CsGH3.12	0.0628377	0.538514	0.116687	1749	396.917	1352.08	81.5	152.5	0.0602773	0.384212
CsGH3.10	CsGH3.13	0.120824	1.52798	0.0790743	1830	430.583	1399.42	156.167	280.833	0.111594	0.652216

## Sheet: Table S4
	Table S4 Co-linear genes of GH3 in tea plants and Arabidopsis
chromosome	Accession number	Gene name	Chromosome	Accession number	Gene name
TGY-Chr01	TGY009040.t1	CsGH3.1	At-Chr02	AT2G23170.1	AtGH3-3
TGY-Chr01	TGY009040.t1	CsGH3.1	At-Chr04	AT4G37390.1	AtGH3-2
TGY-Chr03	TGY030577.t1	CsGH3.8	At-Chr02	AT2G46370.4	AtGH3-11
TGY-Chr03	TGY021920.t1	CsGH3.5	At-Chr02	AT2G14960.1	AtGH3-1
TGY-Chr05	TGY041448.t1	CsGH3.9	At-Chr02	AT2G23170.1	AtGH3-3
TGY-Chr05	TGY041448.t1	CsGH3.9	At-Chr04	AT4G37390.1	AtGH3-2
TGY-Chr06	TGY054576.t1	CsGH3.12	At-Chr02	AT2G46370.4	AtGH3-11
TGY-Chr07	TGY060863.t1	CsGH3.13	At-Chr04	AT4G27260.1	AtGH3-5
TGY-Chr07	TGY062388.t1	CsGH3.14	At-Chr04	AT4G03400.2	AtGH3-10
TGY-Chr07	TGY060863.t1	CsGH3.13	At-Chr05	AT5G54510.1	AtGH3-6
TGY-Chr13	TGY111738.t1	CsGH3.17	At-Chr02	AT2G14960.1	AtGH3-1
	Note：Accession number from Tea Plant Information Archive (TPIA) (http://tpia.teaplants.cn/index.html) and Arabidopsis database (http://www.arabidopsis.org/).

## Sheet: Table S5
Table S5 Physical and chemical properties of the CsGH3 gene family
			The third codon base				Codon adaption index	Codon bias index	Frequency of optical codons	Effective number of codon	Hydrophobic and hydrophilic properties
Genes	GC3s	CG	A3s	T3s	C3s	G3s	CAI	CBI	Fop	ENc	Gravy
CsGH3.1	0.606	0.519	0.235	0.249	0.4066	0.3671	0.223	0.087	0.463	55.38	-0.237563
CsGH3.2	0.388	0.435	0.3357	0.4388	0.2215	0.2581	0.194	-0.094	0.357	53.34	-0.126804
CsGH3.3	0.371	0.441	0.3271	0.4271	0.2431	0.2556	0.198	-0.095	0.356	54.64	-0.105842
CsGH3.4	0.343	0.417	0.3631	0.4565	0.1768	0.2725	0.196	-0.122	0.343	51.8	-0.099375
CsGH3.5	0.591	0.513	0.2394	0.2612	0.3939	0.3544	0.192	0.018	0.422	56.74	-0.230653
CsGH3.6	0.606	0.509	0.217	0.2682	0.4345	0.3399	0.217	0.085	0.463	56.46	-0.224791
CsGH3.7	0.599	0.508	0.2192	0.2739	0.4295	0.3341	0.222	0.103	0.474	56.77	-0.222613
CsGH3.8	0.452	0.441	0.3009	0.3878	0.2985	0.2948	0.208	-0.025	0.403	55.77	-0.201192
CsGH3.9	0.608	0.513	0.1914	0.2878	0.4367	0.3341	0.219	0.094	0.466	55.06	-0.230167
CsGH3.10	0.383	0.426	0.3129	0.4542	0.2629	0.2322	0.22	-0.007	0.413	52.94	-0.264412
CsGH3.11	0.465	0.444	0.315	0.3576	0.3059	0.3027	0.214	0.02	0.431	57.08	-0.173234
CsGH3.12	0.47	0.448	0.303	0.3632	0.3129	0.2998	0.22	0.036	0.44	56.24	-0.146484
CsGH3.13	0.581	0.496	0.2163	0.3014	0.4175	0.3254	0.204	-0.009	0.409	55.76	-0.227541
CsGH3.14	0.427	0.441	0.3822	0.3293	0.2927	0.2567	0.186	-0.028	0.405	54.11	-0.172287
CsGH3.15	0.44	0.438	0.3654	0.342	0.286	0.2951	0.186	-0.068	0.378	54.79	-0.260601
CsGH3.16	0.497	0.463	0.3165	0.3192	0.3495	0.302	0.2	-0.066	0.378	58.46	-0.205574
CsGH3.17	0.581	0.511	0.2566	0.2582	0.3873	0.3476	0.202	0.053	0.442	54.37	-0.264883
average	0.494588	0.468412	0.288041	0.339729	0.332694	0.304241	0.205941	-0.00105882	0.414294	55.2771	-0.199648

## Sheet: Table S6
Table S6 Binding Site Prediction Results
motif	Family	Seq ID	Position		Strand	p-value	Matched sequence
TGY000107	AP2/ERF	CsGH3.3	1473	1492	-	1.99e-08	GGGAAAAAAAAAGAGAGAAG
TGY100531	BBR	CsGH3.4	259	282	+	7.51e-08	gtctaggagagagagagaaagata
TGY100531	BBR	CsGH3.4	263	286	+	2.17e-08	aggagagagagagaaagatactga
TGY001504	DOF	CsGH3.4	943	963	-	3.37e-08	CTTTCTTTTCTTTTTTTTTTT
TGY085046	BBR	CsGH3.4	250	279	+	9.19e-08	gaatagagagtctaggagagagagagaaag
TGY085046	BBR	CsGH3.4	252	281	+	9.37e-08	atagagagtctaggagagagagagaaagat
TGY085046	BBR	CsGH3.4	254	283	+	4.42e-09	agagagtctaggagagagagagaaagatac
TGY085046	BBR	CsGH3.4	264	293	+	9.9e-08	ggagagagagagaaagatactgattaacca
TGY000107	AP2/ERF	CsGH3.4	943	962	+	2.42e-08	aaaaaaaaaaagaaaagaaa
TGY031562	BBR	CsGH3.4	263	283	-	9.91e-08	GTATCTTTCTCTCTCTCTCCT
TGY031562	BBR	CsGH3.4	265	285	-	3.79e-09	CAGTATCTTTCTCTCTCTCTC
TGY121081	GATA	CsGH3.5	1944	1962	+	9.35e-08	caccaccatcatcttcttc
TGY051802	TCP	CsGH3.5	1127	1156	-	9.96e-08	GGTGGGCCCCCTTTGATCCAATACCACACT
TGY101943	Zip	CsGH3.5	1692	1705	-	9.53e-08	GACACGTCAGCAGG
TGY009672	Zip	CsGH3.5	1694	1705	+	6.44e-08	tgctgacgtgtc
TGY031562	BBR	CsGH3.5	1976	1996	+	6.91e-08	cagtctcattttctctctctc
TGY031562	BBR	CsGH3.5	1978	1998	+	4.76e-08	gtctcattttctctctctcta
TGY090873	DOF	CsGH3.6	53	73	-	8.21e-08	TTTTTTTCTTTTTTCTTTTTT
TGY105712	SOC	CsGH3.6	1483	1503	+	6.17e-08	ctttttttttttttttttttt
TGY105712	SOC	CsGH3.6	1484	1504	+	4.18e-08	ttttttttttttttttttttt
TGY105712	SOC	CsGH3.6	1485	1505	+	4.18e-08	ttttttttttttttttttttt
TGY105712	SOC	CsGH3.6	1486	1506	+	4.18e-08	ttttttttttttttttttttt
TGY105712	SOC	CsGH3.6	1487	1507	+	4.18e-08	ttttttttttttttttttttt
TGY105712	SOC	CsGH3.6	1488	1508	+	4.18e-08	ttttttttttttttttttttt
TGY105712	SOC	CsGH3.6	1489	1509	+	4.18e-08	ttttttttttttttttttttt
TGY105712	SOC	CsGH3.6	1490	1510	+	4.18e-08	ttttttttttttttttttttt
TGY105712	SOC	CsGH3.6	1491	1511	+	4.18e-08	ttttttttttttttttttttt
TGY105712	SOC	CsGH3.6	1492	1512	+	4.18e-08	ttttttttttttttttttttt
TGY105712	SOC	CsGH3.6	1493	1513	+	4.18e-08	ttttttttttttttttttttt
TGY105712	SOC	CsGH3.6	1494	1514	+	4.18e-08	ttttttttttttttttttttt
TGY105712	SOC	CsGH3.6	1495	1515	+	4.18e-08	ttttttttttttttttttttt
TGY105712	SOC	CsGH3.6	1496	1516	+	4.18e-08	ttttttttttttttttttttt
TGY105712	SOC	CsGH3.6	1497	1517	+	4.18e-08	ttttttttttttttttttttt
TGY105712	SOC	CsGH3.6	1498	1518	+	4.18e-08	ttttttttttttttttttttt
TGY105712	SOC	CsGH3.6	1499	1519	+	4.18e-08	ttttttttttttttttttttt
TGY105712	SOC	CsGH3.6	1500	1520	+	4.18e-08	ttttttttttttttttttttt
TGY105712	SOC	CsGH3.6	1501	1521	+	4.18e-08	ttttttttttttttttttttt
TGY105712	SOC	CsGH3.6	1502	1522	+	4.18e-08	ttttttttttttttttttttt
TGY105712	SOC	CsGH3.6	1503	1523	+	4.18e-08	ttttttttttttttttttttt
TGY105712	SOC	CsGH3.6	1504	1524	+	4.18e-08	ttttttttttttttttttttt
TGY105712	SOC	CsGH3.6	52	72	-	5.15e-08	TTTTTTCTTTTTTCTTTTTTG
TGY031876	DOF	CsGH3.6	1482	1509	+	6.51e-08	gctttttttttttttttttttttttttt
TGY031876	DOF	CsGH3.6	1483	1510	+	4.69e-09	cttttttttttttttttttttttttttt
TGY031876	DOF	CsGH3.6	1484	1511	+	7.27e-09	tttttttttttttttttttttttttttt
TGY031876	DOF	CsGH3.6	1485	1512	+	7.27e-09	tttttttttttttttttttttttttttt
TGY031876	DOF	CsGH3.6	1486	1513	+	7.27e-09	tttttttttttttttttttttttttttt
TGY031876	DOF	CsGH3.6	1487	1514	+	7.27e-09	tttttttttttttttttttttttttttt
TGY031876	DOF	CsGH3.6	1488	1515	+	7.27e-09	tttttttttttttttttttttttttttt
TGY031876	DOF	CsGH3.6	1489	1516	+	7.27e-09	tttttttttttttttttttttttttttt
TGY031876	DOF	CsGH3.6	1490	1517	+	7.27e-09	tttttttttttttttttttttttttttt
TGY031876	DOF	CsGH3.6	1491	1518	+	7.27e-09	tttttttttttttttttttttttttttt
TGY031876	DOF	CsGH3.6	1492	1519	+	7.27e-09	tttttttttttttttttttttttttttt
TGY031876	DOF	CsGH3.6	1493	1520	+	7.27e-09	tttttttttttttttttttttttttttt
TGY031876	DOF	CsGH3.6	1494	1521	+	7.27e-09	tttttttttttttttttttttttttttt
TGY031876	DOF	CsGH3.6	1495	1522	+	7.27e-09	tttttttttttttttttttttttttttt
TGY031876	DOF	CsGH3.6	1496	1523	+	7.27e-09	tttttttttttttttttttttttttttt
TGY031876	DOF	CsGH3.6	1497	1524	+	7.27e-09	tttttttttttttttttttttttttttt
TGY031876	DOF	CsGH3.6	1498	1525	+	1.64e-08	ttttttttttttttttttttttttttta
TGY031876	DOF	CsGH3.6	52	79	-	6.51e-08	CTCTTTTTTTTTTCTTTTTTCTTTTTTG
TGY031876	DOF	CsGH3.6	53	80	-	3.34e-10	ACTCTTTTTTTTTTCTTTTTTCTTTTTT
TGY031876	DOF	CsGH3.6	60	87	-	8.33e-09	CTTTTCAACTCTTTTTTTTTTCTTTTTT
TGY040155	DOF	CsGH3.6	53	73	+	3e-10	aaaaaagaaaaaagaaaaaaa
TGY040155	DOF	CsGH3.6	60	80	+	8.05e-08	aaaaaagaaaaaaaaaagagt
TGY113462	DOF	CsGH3.6	47	75	-	2.41e-09	TTTTTTTTTCTTTTTTCTTTTTTGAGTTT
TGY113462	DOF	CsGH3.6	54	82	-	1.36e-08	CAACTCTTTTTTTTTTCTTTTTTCTTTTT
TGY100531	BBR	CsGH3.8	535	558	-	3.21e-08	GAGAGAGAGATAGAGAGAGGCGTT
TGY100531	BBR	CsGH3.8	537	560	-	5.44e-11	GAGAGAGAGAGATAGAGAGAGGCG
TGY100531	BBR	CsGH3.8	539	562	-	3.15e-13	GAGAGAGAGAGAGATAGAGAGAGG
TGY100531	BBR	CsGH3.8	541	564	-	5.24e-14	GAGAGAGAGAGAGAGATAGAGAGA
TGY100531	BBR	CsGH3.8	543	566	-	5.72e-12	CAGAGAGAGAGAGAGAGATAGAGA
TGY100531	BBR	CsGH3.8	545	568	-	5.82e-11	GGCAGAGAGAGAGAGAGAGATAGA
TGY100531	BBR	CsGH3.8	547	570	-	2.47e-11	GAGGCAGAGAGAGAGAGAGAGATA
TGY100531	BBR	CsGH3.8	549	572	-	2.44e-10	TTGAGGCAGAGAGAGAGAGAGAGA
TGY100531	BBR	CsGH3.8	629	652	-	8.48e-08	GAGAGAGAGAGAGAGCGAGACGTT
TGY100531	BBR	CsGH3.8	631	654	-	1.57e-09	GAGAGAGAGAGAGAGAGCGAGACG
TGY100531	BBR	CsGH3.8	633	656	-	2.35e-14	GAGAGAGAGAGAGAGAGAGCGAGA
TGY100531	BBR	CsGH3.8	635	658	-	1.66e-14	GAGAGAGAGAGAGAGAGAGAGCGA
TGY100531	BBR	CsGH3.8	637	660	-	4.97e-15	GAGAGAGAGAGAGAGAGAGAGAGC
TGY100531	BBR	CsGH3.8	639	662	-	8.97e-16	GAGAGAGAGAGAGAGAGAGAGAGA
TGY100531	BBR	CsGH3.8	641	664	-	8.97e-16	GAGAGAGAGAGAGAGAGAGAGAGA
TGY100531	BBR	CsGH3.8	643	666	-	5.33e-12	TCGAGAGAGAGAGAGAGAGAGAGA
TGY100531	BBR	CsGH3.8	645	668	-	1.62e-08	AGTCGAGAGAGAGAGAGAGAGAGA
TGY105712	SOC	CsGH3.8	541	561	+	5.28e-08	tctctctatctctctctctct
TGY105712	SOC	CsGH3.8	633	653	+	4.65e-09	tctcgctctctctctctctct
TGY105712	SOC	CsGH3.8	637	657	+	8.47e-09	gctctctctctctctctctct
TGY105712	SOC	CsGH3.8	639	659	+	3.08e-10	tctctctctctctctctctct
TGY105712	SOC	CsGH3.8	641	661	+	3.08e-10	tctctctctctctctctctct
TGY105712	SOC	CsGH3.8	643	663	+	3.08e-10	tctctctctctctctctctct
TGY105712	SOC	CsGH3.8	645	665	+	1.52e-09	tctctctctctctctctctcg
TGY031876	DOF	CsGH3.8	918	945	+	9.69e-08	ttgttttcttttcaattgttactttttt
TGY085046	BBR	CsGH3.8	532	561	-	4.58e-08	AGAGAGAGAGAGATAGAGAGAGGCGTTTTT
TGY085046	BBR	CsGH3.8	534	563	-	7.9e-09	AGAGAGAGAGAGAGATAGAGAGAGGCGTTT
TGY085046	BBR	CsGH3.8	536	565	-	4.39e-11	AGAGAGAGAGAGAGAGATAGAGAGAGGCGT
TGY085046	BBR	CsGH3.8	538	567	-	5.06e-12	GCAGAGAGAGAGAGAGAGATAGAGAGAGGC
TGY085046	BBR	CsGH3.8	540	569	-	1.94e-12	AGGCAGAGAGAGAGAGAGAGATAGAGAGAG
TGY085046	BBR	CsGH3.8	542	571	-	1.7e-11	TGAGGCAGAGAGAGAGAGAGAGATAGAGAG
TGY085046	BBR	CsGH3.8	544	573	-	3.3e-09	TTTGAGGCAGAGAGAGAGAGAGAGATAGAG
TGY085046	BBR	CsGH3.8	546	575	-	2.37e-09	ACTTTGAGGCAGAGAGAGAGAGAGAGATAG
TGY085046	BBR	CsGH3.8	548	577	-	2.19e-09	AGACTTTGAGGCAGAGAGAGAGAGAGAGAT
TGY085046	BBR	CsGH3.8	550	579	-	7.48e-10	AGAGACTTTGAGGCAGAGAGAGAGAGAGAG
TGY085046	BBR	CsGH3.8	552	581	-	3.6e-08	GCAGAGACTTTGAGGCAGAGAGAGAGAGAG
TGY085046	BBR	CsGH3.8	618	647	-	7.57e-08	AGAGAGAGAGCGAGACGTTGAAATTGAGAG
TGY085046	BBR	CsGH3.8	620	649	-	4.76e-09	AGAGAGAGAGAGCGAGACGTTGAAATTGAG
TGY085046	BBR	CsGH3.8	622	651	-	6.93e-08	AGAGAGAGAGAGAGCGAGACGTTGAAATTG
TGY085046	BBR	CsGH3.8	624	653	-	4.3e-09	AGAGAGAGAGAGAGAGCGAGACGTTGAAAT
TGY085046	BBR	CsGH3.8	626	655	-	5.24e-12	AGAGAGAGAGAGAGAGAGCGAGACGTTGAA
TGY085046	BBR	CsGH3.8	628	657	-	4.16e-10	AGAGAGAGAGAGAGAGAGAGCGAGACGTTG
TGY085046	BBR	CsGH3.8	630	659	-	6.81e-13	AGAGAGAGAGAGAGAGAGAGAGCGAGACGT
TGY085046	BBR	CsGH3.8	632	661	-	5.01e-16	AGAGAGAGAGAGAGAGAGAGAGAGCGAGAC
TGY085046	BBR	CsGH3.8	634	663	-	4.66e-17	AGAGAGAGAGAGAGAGAGAGAGAGAGCGAG
TGY085046	BBR	CsGH3.8	636	665	-	4.2e-16	CGAGAGAGAGAGAGAGAGAGAGAGAGAGCG
TGY085046	BBR	CsGH3.8	638	667	-	5.67e-14	GTCGAGAGAGAGAGAGAGAGAGAGAGAGAG
TGY085046	BBR	CsGH3.8	640	669	-	3.83e-12	GAGTCGAGAGAGAGAGAGAGAGAGAGAGAG
TGY085046	BBR	CsGH3.8	642	671	-	9.33e-09	CAGAGTCGAGAGAGAGAGAGAGAGAGAGAG
TGY085046	BBR	CsGH3.8	644	673	-	7.48e-08	AACAGAGTCGAGAGAGAGAGAGAGAGAGAG
TGY000107	AP2/ERF	CsGH3.8	551	570	-	3.81e-08	GAGGCAGAGAGAGAGAGAGA
TGY000107	AP2/ERF	CsGH3.8	639	658	-	4.85e-08	GAGAGAGAGAGAGAGAGAGA
TGY000107	AP2/ERF	CsGH3.8	641	660	-	4.85e-08	GAGAGAGAGAGAGAGAGAGA
TGY000107	AP2/ERF	CsGH3.8	643	662	-	4.85e-08	GAGAGAGAGAGAGAGAGAGA
TGY000107	AP2/ERF	CsGH3.8	645	664	-	4.85e-08	GAGAGAGAGAGAGAGAGAGA
TGY031562	BBR	CsGH3.8	536	556	+	2.09e-08	acgcctctctctatctctctc
TGY031562	BBR	CsGH3.8	538	558	+	2.61e-09	gcctctctctatctctctctc
TGY031562	BBR	CsGH3.8	540	560	+	2.13e-11	ctctctctatctctctctctc
TGY031562	BBR	CsGH3.8	542	562	+	4.46e-10	ctctctatctctctctctctc
TGY031562	BBR	CsGH3.8	544	564	+	1.25e-12	ctctatctctctctctctctc
TGY031562	BBR	CsGH3.8	546	566	+	1.6e-10	ctatctctctctctctctctg
TGY031562	BBR	CsGH3.8	548	568	+	4.73e-08	atctctctctctctctctgcc
TGY031562	BBR	CsGH3.8	550	570	+	3.11e-11	ctctctctctctctctgcctc
TGY031562	BBR	CsGH3.8	630	650	+	2.08e-09	acgtctcgctctctctctctc
TGY031562	BBR	CsGH3.8	632	652	+	6.74e-11	gtctcgctctctctctctctc
TGY031562	BBR	CsGH3.8	634	654	+	7.96e-13	ctcgctctctctctctctctc
TGY031562	BBR	CsGH3.8	636	656	+	2.34e-10	cgctctctctctctctctctc
TGY031562	BBR	CsGH3.8	638	658	+	4.84e-14	ctctctctctctctctctctc
TGY031562	BBR	CsGH3.8	640	660	+	4.84e-14	ctctctctctctctctctctc
TGY031562	BBR	CsGH3.8	642	662	+	4.84e-14	ctctctctctctctctctctc
TGY031562	BBR	CsGH3.8	644	664	+	4.84e-14	ctctctctctctctctctctc
TGY031562	BBR	CsGH3.8	646	666	+	1.36e-11	ctctctctctctctctctcga
TGY082556	Zip	CsGH3.9	1	17	+	9.85e-08	tgatgacgtcatctggg
TGY111922	Zip	CsGH3.9	2	21	+	6.83e-08	gatgacgtcatctgggccca
TGY010059	DOF	CsGH3.10	740	766	-	8.62e-08	TTTATTCTTTTTCTTTTTTTCTCTCTC
TGY100531	BBR	CsGH3.10	736	759	+	7.51e-08	aatagagagagaaaaaaagaaaaa
TGY100531	BBR	CsGH3.10	738	761	+	2.38e-08	tagagagagaaaaaaagaaaaaga
TGY105712	SOC	CsGH3.10	737	757	-	8.29e-08	TTTCTTTTTTTCTCTCTCTAT
TGY105712	SOC	CsGH3.10	739	759	-	1.19e-09	TTTTTCTTTTTTTCTCTCTCT
TGY105712	SOC	CsGH3.10	741	761	-	6.17e-08	TCTTTTTCTTTTTTTCTCTCT
TGY001504	DOF	CsGH3.10	1835	1855	-	4.47e-08	CCCACTTTTTTTTTTTTTTTT
TGY031876	DOF	CsGH3.10	748	775	-	2.63e-09	CTTCTTCTTTTTATTCTTTTTCTTTTTT
TGY085046	BBR	CsGH3.10	733	762	+	6.72e-09	gaaaatagagagagaaaaaaagaaaaagaa
TGY113462	DOF	CsGH3.10	742	770	-	1.98e-08	TCTTTTTATTCTTTTTCTTTTTTTCTCTC
TGY082103	GT-2	CsGH3.11	797	810	-	2.94e-08	TTTTTTACCGTCGT
TGY100531	BBR	CsGH3.11	1741	1764	-	5.71e-08	GAGAGAGAGAGAGAGAGACGTTAG
TGY100531	BBR	CsGH3.11	1743	1766	-	5.03e-11	GAGAGAGAGAGAGAGAGAGACGTT
TGY100531	BBR	CsGH3.11	1745	1768	-	1.4e-13	GAGAGAGAGAGAGAGAGAGAGACG
TGY100531	BBR	CsGH3.11	1747	1770	-	5.57e-14	TAGAGAGAGAGAGAGAGAGAGAGA
TGY100531	BBR	CsGH3.11	1749	1772	-	4.93e-11	TTTAGAGAGAGAGAGAGAGAGAGA
TGY100531	BBR	CsGH3.11	1751	1774	-	1.07e-08	CTTTTAGAGAGAGAGAGAGAGAGA
TGY105712	SOC	CsGH3.11	1745	1765	+	4.84e-09	cgtctctctctctctctctct
TGY105712	SOC	CsGH3.11	1747	1767	+	3.08e-10	tctctctctctctctctctct
TGY105712	SOC	CsGH3.11	1749	1769	+	3.08e-10	tctctctctctctctctctct
TGY085046	BBR	CsGH3.11	1740	1769	-	3.17e-10	AGAGAGAGAGAGAGAGAGAGAGACGTTAGT
TGY085046	BBR	CsGH3.11	1742	1771	-	4.07e-08	TTAGAGAGAGAGAGAGAGAGAGAGACGTTA
TGY085046	BBR	CsGH3.11	1744	1773	-	7.11e-09	TTTTAGAGAGAGAGAGAGAGAGAGAGACGT
TGY085046	BBR	CsGH3.11	1746	1775	-	7.16e-11	ACTTTTAGAGAGAGAGAGAGAGAGAGAGAC
TGY085046	BBR	CsGH3.11	1748	1777	-	2.54e-12	AGACTTTTAGAGAGAGAGAGAGAGAGAGAG
TGY085046	BBR	CsGH3.11	1750	1779	-	1.54e-10	AAAGACTTTTAGAGAGAGAGAGAGAGAGAG
TGY085046	BBR	CsGH3.11	1752	1781	-	2.34e-08	ACAAAGACTTTTAGAGAGAGAGAGAGAGAG
TGY000107	AP2/ERF	CsGH3.11	1747	1766	-	4.85e-08	GAGAGAGAGAGAGAGAGAGA
TGY000107	AP2/ERF	CsGH3.11	1749	1768	-	4.85e-08	GAGAGAGAGAGAGAGAGAGA
TGY031562	BBR	CsGH3.11	1742	1762	+	8.98e-09	taacgtctctctctctctctc
TGY031562	BBR	CsGH3.11	1744	1764	+	4.33e-11	acgtctctctctctctctctc
TGY031562	BBR	CsGH3.11	1746	1766	+	3.61e-12	gtctctctctctctctctctc
TGY031562	BBR	CsGH3.11	1748	1768	+	4.84e-14	ctctctctctctctctctctc
TGY031562	BBR	CsGH3.11	1750	1770	+	1.69e-13	ctctctctctctctctctcta
TGY031562	BBR	CsGH3.11	1752	1772	+	6.95e-10	ctctctctctctctctctaaa
TGY100531	BBR	CsGH3.12	608	631	-	5.71e-08	GAGAGAGAGAGAGAGAGACGTTAG
TGY100531	BBR	CsGH3.12	610	633	-	5.03e-11	GAGAGAGAGAGAGAGAGAGACGTT
TGY100531	BBR	CsGH3.12	612	635	-	1.4e-13	GAGAGAGAGAGAGAGAGAGAGACG
TGY100531	BBR	CsGH3.12	614	637	-	8.97e-16	GAGAGAGAGAGAGAGAGAGAGAGA
TGY100531	BBR	CsGH3.12	616	639	-	8.97e-16	GAGAGAGAGAGAGAGAGAGAGAGA
TGY100531	BBR	CsGH3.12	618	641	-	8.97e-16	GAGAGAGAGAGAGAGAGAGAGAGA
TGY100531	BBR	CsGH3.12	620	643	-	8.97e-16	GAGAGAGAGAGAGAGAGAGAGAGA
TGY100531	BBR	CsGH3.12	622	645	-	8.97e-16	GAGAGAGAGAGAGAGAGAGAGAGA
TGY100531	BBR	CsGH3.12	624	647	-	5.57e-14	TAGAGAGAGAGAGAGAGAGAGAGA
TGY100531	BBR	CsGH3.12	626	649	-	4.93e-11	TTTAGAGAGAGAGAGAGAGAGAGA
TGY100531	BBR	CsGH3.12	628	651	-	1.07e-08	CTTTTAGAGAGAGAGAGAGAGAGA
TGY105712	SOC	CsGH3.12	1163	1183	+	8.29e-08	cttctttgtttttcttttctt
TGY105712	SOC	CsGH3.12	1783	1803	+	4.18e-08	ttttttttttttttttttttt
TGY105712	SOC	CsGH3.12	1784	1804	+	4.18e-08	ttttttttttttttttttttt
TGY105712	SOC	CsGH3.12	1785	1805	+	4.18e-08	ttttttttttttttttttttt
TGY105712	SOC	CsGH3.12	1786	1806	+	4.18e-08	ttttttttttttttttttttt
TGY105712	SOC	CsGH3.12	1787	1807	+	4.18e-08	ttttttttttttttttttttt
TGY105712	SOC	CsGH3.12	1788	1808	+	4.18e-08	ttttttttttttttttttttt
TGY105712	SOC	CsGH3.12	1789	1809	+	9.12e-08	ttttttttttttttttttttg
TGY105712	SOC	CsGH3.12	612	632	+	4.84e-09	cgtctctctctctctctctct
TGY105712	SOC	CsGH3.12	614	634	+	3.08e-10	tctctctctctctctctctct
TGY105712	SOC	CsGH3.12	616	636	+	3.08e-10	tctctctctctctctctctct
TGY105712	SOC	CsGH3.12	618	638	+	3.08e-10	tctctctctctctctctctct
TGY105712	SOC	CsGH3.12	620	640	+	3.08e-10	tctctctctctctctctctct
TGY105712	SOC	CsGH3.12	622	642	+	3.08e-10	tctctctctctctctctctct
TGY105712	SOC	CsGH3.12	624	644	+	3.08e-10	tctctctctctctctctctct
TGY105712	SOC	CsGH3.12	626	646	+	3.08e-10	tctctctctctctctctctct
TGY096159	C2H2	CsGH3.12	715	729	+	7.93e-08	tctctctcactctct
TGY125042	TCP	CsGH3.12	261	280	-	8.62e-08	CATATGGGTGTAGGACCCAC
TGY001504	DOF	CsGH3.12	1172	1192	+	4.79e-08	ttttcttttcttttttttttc
TGY031876	DOF	CsGH3.12	1781	1808	+	2.77e-08	catttttttttttttttttttttttttt
TGY031876	DOF	CsGH3.12	1782	1809	+	2.55e-08	attttttttttttttttttttttttttg
TGY085046	BBR	CsGH3.12	607	636	-	3.17e-10	AGAGAGAGAGAGAGAGAGAGAGACGTTAGT
TGY085046	BBR	CsGH3.12	609	638	-	6.18e-11	AGAGAGAGAGAGAGAGAGAGAGAGACGTTA
TGY085046	BBR	CsGH3.12	611	640	-	6.85e-15	AGAGAGAGAGAGAGAGAGAGAGAGAGACGT
TGY085046	BBR	CsGH3.12	613	642	-	9.34e-19	AGAGAGAGAGAGAGAGAGAGAGAGAGAGAC
TGY085046	BBR	CsGH3.12	615	644	-	1.55e-19	AGAGAGAGAGAGAGAGAGAGAGAGAGAGAG
TGY085046	BBR	CsGH3.12	617	646	-	1.55e-19	AGAGAGAGAGAGAGAGAGAGAGAGAGAGAG
TGY085046	BBR	CsGH3.12	619	648	-	1.61e-14	TTAGAGAGAGAGAGAGAGAGAGAGAGAGAG
TGY085046	BBR	CsGH3.12	621	650	-	1.22e-11	TTTTAGAGAGAGAGAGAGAGAGAGAGAGAG
TGY085046	BBR	CsGH3.12	623	652	-	1.56e-11	ACTTTTAGAGAGAGAGAGAGAGAGAGAGAG
TGY085046	BBR	CsGH3.12	625	654	-	2.54e-12	AGACTTTTAGAGAGAGAGAGAGAGAGAGAG
TGY085046	BBR	CsGH3.12	627	656	-	1.54e-10	AAAGACTTTTAGAGAGAGAGAGAGAGAGAG
TGY085046	BBR	CsGH3.12	629	658	-	2.34e-08	ACAAAGACTTTTAGAGAGAGAGAGAGAGAG
TGY000107	AP2/ERF	CsGH3.12	1173	1192	-	6.82e-08	GAAAAAAAAAAGAAAAGAAA
TGY000107	AP2/ERF	CsGH3.12	614	633	-	4.85e-08	GAGAGAGAGAGAGAGAGAGA
TGY000107	AP2/ERF	CsGH3.12	616	635	-	4.85e-08	GAGAGAGAGAGAGAGAGAGA
TGY000107	AP2/ERF	CsGH3.12	618	637	-	4.85e-08	GAGAGAGAGAGAGAGAGAGA
TGY000107	AP2/ERF	CsGH3.12	620	639	-	4.85e-08	GAGAGAGAGAGAGAGAGAGA
TGY000107	AP2/ERF	CsGH3.12	622	641	-	4.85e-08	GAGAGAGAGAGAGAGAGAGA
TGY000107	AP2/ERF	CsGH3.12	624	643	-	4.85e-08	GAGAGAGAGAGAGAGAGAGA
TGY000107	AP2/ERF	CsGH3.12	626	645	-	4.85e-08	GAGAGAGAGAGAGAGAGAGA
TGY031562	BBR	CsGH3.12	609	629	+	8.98e-09	taacgtctctctctctctctc
TGY031562	BBR	CsGH3.12	611	631	+	4.33e-11	acgtctctctctctctctctc
TGY031562	BBR	CsGH3.12	613	633	+	3.61e-12	gtctctctctctctctctctc
TGY031562	BBR	CsGH3.12	615	635	+	4.84e-14	ctctctctctctctctctctc
TGY031562	BBR	CsGH3.12	617	637	+	4.84e-14	ctctctctctctctctctctc
TGY031562	BBR	CsGH3.12	619	639	+	4.84e-14	ctctctctctctctctctctc
TGY031562	BBR	CsGH3.12	621	641	+	4.84e-14	ctctctctctctctctctctc
TGY031562	BBR	CsGH3.12	623	643	+	4.84e-14	ctctctctctctctctctctc
TGY031562	BBR	CsGH3.12	625	645	+	4.84e-14	ctctctctctctctctctctc
TGY031562	BBR	CsGH3.12	627	647	+	1.69e-13	ctctctctctctctctctcta
TGY031562	BBR	CsGH3.12	629	649	+	6.95e-10	ctctctctctctctctctaaa
TGY010059	DOF	CsGH3.13	1784	1810	+	6.73e-08	ttactactttttttttttttttttttg
TGY098768	C2H2	CsGH3.13	1882	1900	+	3.4e-08	cgccttcctctccctcctc
TGY098768	C2H2	CsGH3.13	1885	1903	+	7.37e-08	cttcctctccctcctccct
TGY052266	GRAS	CsGH3.13	1915	1934	-	1.03e-08	GAGAGGGAGAGAAAGGGAGG
TGY100531	BBR	CsGH3.13	1911	1934	-	6.02e-09	GAGAGGGAGAGAAAGGGAGGGCTT
TGY100531	BBR	CsGH3.13	1913	1936	-	7.65e-09	AGGAGAGGGAGAGAAAGGGAGGGC
TGY100531	BBR	CsGH3.13	1917	1940	-	4.55e-08	GTGGAGGAGAGGGAGAGAAAGGGA
TGY100531	BBR	CsGH3.13	1919	1942	-	3.24e-08	GTGTGGAGGAGAGGGAGAGAAAGG
TGY100531	BBR	CsGH3.13	1940	1963	-	9.63e-08	GAGAGAGAGAGAGAGATTTGGGTG
TGY100531	BBR	CsGH3.13	1944	1967	-	3.07e-08	GTTAGAGAGAGAGAGAGAGATTTG
TGY100531	BBR	CsGH3.13	1946	1969	-	6.89e-08	TTGTTAGAGAGAGAGAGAGAGATT
TGY100531	BBR	CsGH3.13	1954	1977	-	6.94e-08	GAGAGAGTTTGTTAGAGAGAGAGA
TGY031876	DOF	CsGH3.13	1228	1255	+	3.2e-08	tttttttacaatttttttttacttttta
TGY085046	BBR	CsGH3.13	1935	1964	-	5.98e-08	AGAGAGAGAGAGAGAGATTTGGGTGTGGAG
TGY085046	BBR	CsGH3.13	1943	1972	-	5.47e-08	AGTTTGTTAGAGAGAGAGAGAGAGATTTGG
TGY085046	BBR	CsGH3.13	1945	1974	-	1.18e-08	AGAGTTTGTTAGAGAGAGAGAGAGAGATTT
TGY085046	BBR	CsGH3.13	1947	1976	-	1.11e-10	AGAGAGTTTGTTAGAGAGAGAGAGAGAGAT
TGY085046	BBR	CsGH3.13	1949	1978	-	1.35e-10	AGAGAGAGTTTGTTAGAGAGAGAGAGAGAG
TGY085046	BBR	CsGH3.13	1951	1980	-	2.21e-09	AGAGAGAGAGTTTGTTAGAGAGAGAGAGAG
TGY085046	BBR	CsGH3.13	1953	1982	-	3.04e-08	GCAGAGAGAGAGTTTGTTAGAGAGAGAGAG
TGY031562	BBR	CsGH3.13	1914	1934	+	5.55e-09	ccctccctttctctccctctc
TGY031562	BBR	CsGH3.13	1916	1936	+	7.61e-08	ctccctttctctccctctcct
TGY031562	BBR	CsGH3.13	1943	1963	+	9.77e-10	ccaaatctctctctctctctc
TGY031562	BBR	CsGH3.13	1945	1965	+	5.03e-10	aaatctctctctctctctcta
TGY031562	BBR	CsGH3.13	1947	1967	+	1.34e-09	atctctctctctctctctaac
TGY031562	BBR	CsGH3.13	1949	1969	+	4.5e-09	ctctctctctctctctaacaa
TGY121203	AP2/ERF	CsGH3.14	854	874	+	8.25e-08	aggagagggtgacggcggtga
TGY098768	C2H2	CsGH3.14	1941	1959	+	8.81e-08	actccttcccctccttctc
TGY052266	GRAS	CsGH3.14	1754	1773	-	2.26e-08	GAGAGAGAGAGAAAGAGAGA
TGY100531	BBR	CsGH3.14	1746	1769	-	6.02e-09	GAGAGAGAAAGAGAGAGAGATTCT
TGY100531	BBR	CsGH3.14	1748	1771	-	1.54e-11	GAGAGAGAGAAAGAGAGAGAGATT
TGY100531	BBR	CsGH3.14	1750	1773	-	1.61e-14	GAGAGAGAGAGAAAGAGAGAGAGA
TGY100531	BBR	CsGH3.14	1752	1775	-	6.98e-12	ATGAGAGAGAGAGAAAGAGAGAGA
TGY100531	BBR	CsGH3.14	1754	1777	-	1.26e-08	TGATGAGAGAGAGAGAAAGAGAGA
TGY100531	BBR	CsGH3.14	1968	1991	+	1.29e-10	tctagagagagagagagagagaga
TGY100531	BBR	CsGH3.14	1970	1993	+	5.57e-14	tagagagagagagagagagagaga
TGY100531	BBR	CsGH3.14	1972	1995	+	8.97e-16	gagagagagagagagagagagaga
TGY100531	BBR	CsGH3.14	1974	1997	+	8.97e-16	gagagagagagagagagagagaga
TGY100531	BBR	CsGH3.14	1976	1999	+	8.97e-16	gagagagagagagagagagagaga
TGY100531	BBR	CsGH3.14	721	744	+	5.12e-08	acgagagagagagagactaacaga
TGY109499	E2FA	CsGH3.14	1233	1246	-	9.56e-08	AGAGGGCGCCAAAA
TGY066654	AP2/ERF	CsGH3.14	852	872	+	6.23e-08	tgaggagagggtgacggcggt
TGY066654	AP2/ERF	CsGH3.14	855	875	+	3.08e-08	ggagagggtgacggcggtgag
TGY105712	SOC	CsGH3.14	1750	1770	+	9.37e-10	tctctctctctttctctctct
TGY105712	SOC	CsGH3.14	1752	1772	+	7.52e-10	tctctctctttctctctctct
TGY105712	SOC	CsGH3.14	1754	1774	+	8.47e-09	tctctctttctctctctctca
TGY105712	SOC	CsGH3.14	1971	1991	-	3.08e-10	TCTCTCTCTCTCTCTCTCTCT
TGY105712	SOC	CsGH3.14	1973	1993	-	3.08e-10	TCTCTCTCTCTCTCTCTCTCT
TGY105712	SOC	CsGH3.14	1975	1995	-	3.08e-10	TCTCTCTCTCTCTCTCTCTCT
TGY105712	SOC	CsGH3.14	1977	1997	-	3.08e-10	TCTCTCTCTCTCTCTCTCTCT
TGY105712	SOC	CsGH3.14	1979	1999	-	3.08e-10	TCTCTCTCTCTCTCTCTCTCT
TGY105712	SOC	CsGH3.14	681	701	-	2.43e-09	TCTCTCTTTCTCTCTTTTCTT
TGY105712	SOC	CsGH3.14	683	703	-	4.53e-08	GCTCTCTCTTTCTCTCTTTTC
TGY106075	AP2/ERF	CsGH3.14	854	874	-	1.4e-08	TCACCGCCGTCACCCTCTCCT
TGY085046	BBR	CsGH3.14	1741	1770	-	3.53e-09	AGAGAGAGAAAGAGAGAGAGATTCTTTCAT
TGY085046	BBR	CsGH3.14	1743	1772	-	1.37e-08	AGAGAGAGAGAAAGAGAGAGAGATTCTTTC
TGY085046	BBR	CsGH3.14	1745	1774	-	2.08e-10	TGAGAGAGAGAGAAAGAGAGAGAGATTCTT
TGY085046	BBR	CsGH3.14	1747	1776	-	7.72e-10	GATGAGAGAGAGAGAAAGAGAGAGAGATTC
TGY085046	BBR	CsGH3.14	1749	1778	-	3.24e-09	TTGATGAGAGAGAGAGAAAGAGAGAGAGAT
TGY085046	BBR	CsGH3.14	1751	1780	-	7.34e-08	TTTTGATGAGAGAGAGAGAAAGAGAGAGAG
TGY085046	BBR	CsGH3.14	1961	1990	+	7.46e-08	aaatctctctagagagagagagagagagag
TGY085046	BBR	CsGH3.14	1963	1992	+	1.79e-08	atctctctagagagagagagagagagagag
TGY085046	BBR	CsGH3.14	1965	1994	+	2.52e-09	ctctctagagagagagagagagagagagag
TGY085046	BBR	CsGH3.14	1967	1996	+	1.22e-11	ctctagagagagagagagagagagagagag
TGY085046	BBR	CsGH3.14	1969	1998	+	1.61e-14	ctagagagagagagagagagagagagagag
TGY085046	BBR	CsGH3.14	1971	2000	+	1.55e-19	agagagagagagagagagagagagagagag
TGY123919	AP2/ERF	CsGH3.14	855	875	-	6.04e-09	CTCACCGCCGTCACCCTCTCC
TGY000107	AP2/ERF	CsGH3.14	1750	1769	-	8.94e-08	GAGAGAGAAAGAGAGAGAGA
TGY000107	AP2/ERF	CsGH3.14	1752	1771	-	2.84e-08	GAGAGAGAGAAAGAGAGAGA
TGY000107	AP2/ERF	CsGH3.14	1754	1773	-	4.34e-08	GAGAGAGAGAGAAAGAGAGA
TGY000107	AP2/ERF	CsGH3.14	1972	1991	+	4.85e-08	gagagagagagagagagaga
TGY000107	AP2/ERF	CsGH3.14	1974	1993	+	4.85e-08	gagagagagagagagagaga
TGY000107	AP2/ERF	CsGH3.14	1976	1995	+	4.85e-08	gagagagagagagagagaga
TGY000107	AP2/ERF	CsGH3.14	1978	1997	+	4.85e-08	gagagagagagagagagaga
TGY000107	AP2/ERF	CsGH3.14	1980	1999	+	4.85e-08	gagagagagagagagagaga
TGY000107	AP2/ERF	CsGH3.14	680	699	+	1.68e-08	aaagaaaagagagaaagaga
TGY000107	AP2/ERF	CsGH3.14	682	701	+	2.3e-09	agaaaagagagaaagagaga
TGY031562	BBR	CsGH3.14	1747	1767	+	1.17e-08	gaatctctctctctttctctc
TGY031562	BBR	CsGH3.14	1749	1769	+	3.45e-09	atctctctctctttctctctc
TGY031562	BBR	CsGH3.14	1751	1771	+	9.88e-13	ctctctctctttctctctctc
TGY031562	BBR	CsGH3.14	1753	1773	+	2.1e-12	ctctctctttctctctctctc
TGY031562	BBR	CsGH3.14	1755	1775	+	5.82e-10	ctctctttctctctctctcat
TGY031562	BBR	CsGH3.14	1757	1777	+	1.97e-08	ctctttctctctctctcatca
TGY031562	BBR	CsGH3.14	1968	1988	-	5.5e-10	CTCTCTCTCTCTCTCTCTAGA
TGY031562	BBR	CsGH3.14	1970	1990	-	1.69e-13	CTCTCTCTCTCTCTCTCTCTA
TGY031562	BBR	CsGH3.14	1972	1992	-	4.84e-14	CTCTCTCTCTCTCTCTCTCTC
TGY031562	BBR	CsGH3.14	1974	1994	-	4.84e-14	CTCTCTCTCTCTCTCTCTCTC
TGY031562	BBR	CsGH3.14	1976	1996	-	4.84e-14	CTCTCTCTCTCTCTCTCTCTC
TGY031562	BBR	CsGH3.14	1978	1998	-	4.84e-14	CTCTCTCTCTCTCTCTCTCTC
TGY031562	BBR	CsGH3.14	1980	2000	-	4.84e-14	CTCTCTCTCTCTCTCTCTCTC
TGY031562	BBR	CsGH3.14	723	743	-	5.95e-09	CTGTTAGTCTCTCTCTCTCTC
TGY110450	AP2/ERF	CsGH3.14	854	874	+	1.08e-08	aggagagggtgacggcggtga
TGY033533	AP2/ERF	CsGH3.14	855	873	+	7.52e-09	ggagagggtgacggcggtg
TGY021590	REM	CsGH3.15	1727	1741	-	1.69e-08	GACAAAAAAAAAAAA
TGY010059	DOF	CsGH3.15	1709	1735	+	1.35e-09	tctgtgctttttttttttttttttttt
TGY052266	GRAS	CsGH3.15	1686	1705	-	3.1e-08	GAGAGAGAGAGAGAAGAAGA
TGY100531	BBR	CsGH3.15	1680	1703	-	7.61e-08	GAGAGAGAGAGAAGAAGACGAATA
TGY100531	BBR	CsGH3.15	1682	1705	-	3.27e-09	GAGAGAGAGAGAGAAGAAGACGAA
TGY100531	BBR	CsGH3.15	1684	1707	-	1.74e-08	TAGAGAGAGAGAGAGAAGAAGACG
TGY100531	BBR	CsGH3.15	1686	1709	-	1e-08	ACTAGAGAGAGAGAGAGAAGAAGA
TGY100531	BBR	CsGH3.15	1812	1835	-	1.81e-09	GAGAGAGAGAGAGAGAGATGAATC
TGY100531	BBR	CsGH3.15	1814	1837	-	2.45e-11	GAGAGAGAGAGAGAGAGAGATGAA
TGY100531	BBR	CsGH3.15	1816	1839	-	1.22e-13	GAGAGAGAGAGAGAGAGAGAGATG
TGY100531	BBR	CsGH3.15	1818	1841	-	8.97e-16	GAGAGAGAGAGAGAGAGAGAGAGA
TGY100531	BBR	CsGH3.15	1820	1843	-	8.97e-16	GAGAGAGAGAGAGAGAGAGAGAGA
TGY100531	BBR	CsGH3.15	1822	1845	-	8.97e-16	GAGAGAGAGAGAGAGAGAGAGAGA
TGY100531	BBR	CsGH3.15	1824	1847	-	8.97e-16	GAGAGAGAGAGAGAGAGAGAGAGA
TGY100531	BBR	CsGH3.15	1826	1849	-	8.97e-16	GAGAGAGAGAGAGAGAGAGAGAGA
TGY100531	BBR	CsGH3.15	1828	1851	-	8.97e-16	GAGAGAGAGAGAGAGAGAGAGAGA
TGY100531	BBR	CsGH3.15	1830	1853	-	8.97e-16	GAGAGAGAGAGAGAGAGAGAGAGA
TGY100531	BBR	CsGH3.15	1832	1855	-	8.97e-16	GAGAGAGAGAGAGAGAGAGAGAGA
TGY100531	BBR	CsGH3.15	1834	1857	-	8.97e-16	GAGAGAGAGAGAGAGAGAGAGAGA
TGY100531	BBR	CsGH3.15	1836	1859	-	8.97e-16	GAGAGAGAGAGAGAGAGAGAGAGA
TGY100531	BBR	CsGH3.15	1838	1861	-	8.97e-16	GAGAGAGAGAGAGAGAGAGAGAGA
TGY100531	BBR	CsGH3.15	1840	1863	-	8.97e-16	GAGAGAGAGAGAGAGAGAGAGAGA
TGY100531	BBR	CsGH3.15	1842	1865	-	8.97e-16	GAGAGAGAGAGAGAGAGAGAGAGA
TGY100531	BBR	CsGH3.15	1844	1867	-	9.15e-13	CTGAGAGAGAGAGAGAGAGAGAGA
TGY100531	BBR	CsGH3.15	1846	1869	-	4.11e-10	TGCTGAGAGAGAGAGAGAGAGAGA
TGY105712	SOC	CsGH3.15	1684	1704	+	5.22e-09	cgtcttcttctctctctctct
TGY105712	SOC	CsGH3.15	1686	1706	+	1.96e-08	tcttcttctctctctctctct
TGY105712	SOC	CsGH3.15	1715	1735	+	6.17e-08	ctttttttttttttttttttt
TGY105712	SOC	CsGH3.15	1716	1736	+	4.18e-08	ttttttttttttttttttttt
TGY105712	SOC	CsGH3.15	1717	1737	+	4.18e-08	ttttttttttttttttttttt
TGY105712	SOC	CsGH3.15	1718	1738	+	4.18e-08	ttttttttttttttttttttt
TGY105712	SOC	CsGH3.15	1719	1739	+	9.12e-08	ttttttttttttttttttttg
TGY105712	SOC	CsGH3.15	1818	1838	+	3.08e-10	tctctctctctctctctctct
TGY105712	SOC	CsGH3.15	1820	1840	+	3.08e-10	tctctctctctctctctctct
TGY105712	SOC	CsGH3.15	1822	1842	+	3.08e-10	tctctctctctctctctctct
TGY105712	SOC	CsGH3.15	1824	1844	+	3.08e-10	tctctctctctctctctctct
TGY105712	SOC	CsGH3.15	1826	1846	+	3.08e-10	tctctctctctctctctctct
TGY105712	SOC	CsGH3.15	1828	1848	+	3.08e-10	tctctctctctctctctctct
TGY105712	SOC	CsGH3.15	1830	1850	+	3.08e-10	tctctctctctctctctctct
TGY105712	SOC	CsGH3.15	1832	1852	+	3.08e-10	tctctctctctctctctctct
TGY105712	SOC	CsGH3.15	1834	1854	+	3.08e-10	tctctctctctctctctctct
TGY105712	SOC	CsGH3.15	1836	1856	+	3.08e-10	tctctctctctctctctctct
TGY105712	SOC	CsGH3.15	1838	1858	+	3.08e-10	tctctctctctctctctctct
TGY105712	SOC	CsGH3.15	1840	1860	+	3.08e-10	tctctctctctctctctctct
TGY105712	SOC	CsGH3.15	1842	1862	+	3.08e-10	tctctctctctctctctctct
TGY105712	SOC	CsGH3.15	1844	1864	+	3.08e-10	tctctctctctctctctctct
TGY105712	SOC	CsGH3.15	1846	1866	+	2.98e-08	tctctctctctctctctctca
TGY085046	BBR	CsGH3.15	1807	1836	-	2.07e-08	AGAGAGAGAGAGAGAGAGATGAATCAGCAG
TGY085046	BBR	CsGH3.15	1811	1840	-	9.57e-12	AGAGAGAGAGAGAGAGAGAGAGATGAATCA
TGY085046	BBR	CsGH3.15	1813	1842	-	2.69e-12	AGAGAGAGAGAGAGAGAGAGAGAGATGAAT
TGY085046	BBR	CsGH3.15	1815	1844	-	1.2e-13	AGAGAGAGAGAGAGAGAGAGAGAGAGATGA
TGY085046	BBR	CsGH3.15	1817	1846	-	2.79e-18	AGAGAGAGAGAGAGAGAGAGAGAGAGAGAT
TGY085046	BBR	CsGH3.15	1819	1848	-	1.55e-19	AGAGAGAGAGAGAGAGAGAGAGAGAGAGAG
TGY085046	BBR	CsGH3.15	1821	1850	-	1.55e-19	AGAGAGAGAGAGAGAGAGAGAGAGAGAGAG
TGY085046	BBR	CsGH3.15	1823	1852	-	1.55e-19	AGAGAGAGAGAGAGAGAGAGAGAGAGAGAG
TGY085046	BBR	CsGH3.15	1825	1854	-	1.55e-19	AGAGAGAGAGAGAGAGAGAGAGAGAGAGAG
TGY085046	BBR	CsGH3.15	1827	1856	-	1.55e-19	AGAGAGAGAGAGAGAGAGAGAGAGAGAGAG
TGY085046	BBR	CsGH3.15	1829	1858	-	1.55e-19	AGAGAGAGAGAGAGAGAGAGAGAGAGAGAG
TGY085046	BBR	CsGH3.15	1831	1860	-	1.55e-19	AGAGAGAGAGAGAGAGAGAGAGAGAGAGAG
TGY085046	BBR	CsGH3.15	1833	1862	-	1.55e-19	AGAGAGAGAGAGAGAGAGAGAGAGAGAGAG
TGY085046	BBR	CsGH3.15	1835	1864	-	1.55e-19	AGAGAGAGAGAGAGAGAGAGAGAGAGAGAG
TGY085046	BBR	CsGH3.15	1837	1866	-	4.27e-17	TGAGAGAGAGAGAGAGAGAGAGAGAGAGAG
TGY085046	BBR	CsGH3.15	1839	1868	-	5.67e-14	GCTGAGAGAGAGAGAGAGAGAGAGAGAGAG
TGY085046	BBR	CsGH3.15	1841	1870	-	1.25e-11	ATGCTGAGAGAGAGAGAGAGAGAGAGAGAG
TGY085046	BBR	CsGH3.15	1843	1872	-	1.91e-10	GCATGCTGAGAGAGAGAGAGAGAGAGAGAG
TGY000107	AP2/ERF	CsGH3.15	1818	1837	-	4.85e-08	GAGAGAGAGAGAGAGAGAGA
TGY000107	AP2/ERF	CsGH3.15	1820	1839	-	4.85e-08	GAGAGAGAGAGAGAGAGAGA
TGY000107	AP2/ERF	CsGH3.15	1822	1841	-	4.85e-08	GAGAGAGAGAGAGAGAGAGA
TGY000107	AP2/ERF	CsGH3.15	1824	1843	-	4.85e-08	GAGAGAGAGAGAGAGAGAGA
TGY000107	AP2/ERF	CsGH3.15	1826	1845	-	4.85e-08	GAGAGAGAGAGAGAGAGAGA
TGY000107	AP2/ERF	CsGH3.15	1828	1847	-	4.85e-08	GAGAGAGAGAGAGAGAGAGA
TGY000107	AP2/ERF	CsGH3.15	1830	1849	-	4.85e-08	GAGAGAGAGAGAGAGAGAGA
TGY000107	AP2/ERF	CsGH3.15	1832	1851	-	4.85e-08	GAGAGAGAGAGAGAGAGAGA
TGY000107	AP2/ERF	CsGH3.15	1834	1853	-	4.85e-08	GAGAGAGAGAGAGAGAGAGA
TGY000107	AP2/ERF	CsGH3.15	1836	1855	-	4.85e-08	GAGAGAGAGAGAGAGAGAGA
TGY000107	AP2/ERF	CsGH3.15	1838	1857	-	4.85e-08	GAGAGAGAGAGAGAGAGAGA
TGY000107	AP2/ERF	CsGH3.15	1840	1859	-	4.85e-08	GAGAGAGAGAGAGAGAGAGA
TGY000107	AP2/ERF	CsGH3.15	1842	1861	-	4.85e-08	GAGAGAGAGAGAGAGAGAGA
TGY000107	AP2/ERF	CsGH3.15	1844	1863	-	4.85e-08	GAGAGAGAGAGAGAGAGAGA
TGY000107	AP2/ERF	CsGH3.15	1846	1865	-	4.85e-08	GAGAGAGAGAGAGAGAGAGA
TGY031562	BBR	CsGH3.15	1683	1703	+	4.7e-08	tcgtcttcttctctctctctc
TGY031562	BBR	CsGH3.15	1685	1705	+	7.94e-09	gtcttcttctctctctctctc
TGY031562	BBR	CsGH3.15	1687	1707	+	1.6e-09	cttcttctctctctctctcta
TGY031562	BBR	CsGH3.15	1813	1833	+	5.66e-09	attcatctctctctctctctc
TGY031562	BBR	CsGH3.15	1815	1835	+	5.45e-11	tcatctctctctctctctctc
TGY031562	BBR	CsGH3.15	1817	1837	+	5.54e-13	atctctctctctctctctctc
TGY031562	BBR	CsGH3.15	1819	1839	+	4.84e-14	ctctctctctctctctctctc
TGY031562	BBR	CsGH3.15	1821	1841	+	4.84e-14	ctctctctctctctctctctc
TGY031562	BBR	CsGH3.15	1823	1843	+	4.84e-14	ctctctctctctctctctctc
TGY031562	BBR	CsGH3.15	1825	1845	+	4.84e-14	ctctctctctctctctctctc
TGY031562	BBR	CsGH3.15	1827	1847	+	4.84e-14	ctctctctctctctctctctc
TGY031562	BBR	CsGH3.15	1829	1849	+	4.84e-14	ctctctctctctctctctctc
TGY031562	BBR	CsGH3.15	1831	1851	+	4.84e-14	ctctctctctctctctctctc
TGY031562	BBR	CsGH3.15	1833	1853	+	4.84e-14	ctctctctctctctctctctc
TGY031562	BBR	CsGH3.15	1835	1855	+	4.84e-14	ctctctctctctctctctctc
TGY031562	BBR	CsGH3.15	1837	1857	+	4.84e-14	ctctctctctctctctctctc
TGY031562	BBR	CsGH3.15	1839	1859	+	4.84e-14	ctctctctctctctctctctc
TGY031562	BBR	CsGH3.15	1841	1861	+	4.84e-14	ctctctctctctctctctctc
TGY031562	BBR	CsGH3.15	1843	1863	+	4.84e-14	ctctctctctctctctctctc
TGY031562	BBR	CsGH3.15	1845	1865	+	4.84e-14	ctctctctctctctctctctc
TGY031562	BBR	CsGH3.15	1847	1867	+	3.54e-10	ctctctctctctctctctcag
TGY105712	SOC	CsGH3.16	1283	1303	+	4.18e-08	ttttttttttttttttttttt
TGY105712	SOC	CsGH3.16	1284	1304	+	4.18e-08	ttttttttttttttttttttt
TGY105712	SOC	CsGH3.16	1285	1305	+	4.18e-08	ttttttttttttttttttttt
TGY105712	SOC	CsGH3.16	1286	1306	+	4.18e-08	ttttttttttttttttttttt
TGY105712	SOC	CsGH3.16	1287	1307	+	4.18e-08	ttttttttttttttttttttt
TGY105712	SOC	CsGH3.16	1288	1308	+	4.18e-08	ttttttttttttttttttttt
TGY105712	SOC	CsGH3.16	1289	1309	+	4.18e-08	ttttttttttttttttttttt
TGY105712	SOC	CsGH3.16	1290	1310	+	9.12e-08	ttttttttttttttttttttg
TGY105712	SOC	CsGH3.16	276	296	+	7.36e-08	tttttttttcttttttttttc
TGY049242	TSO	CsGH3.16	1061	1075	-	6.65e-08	ATTTTAAAATTTAAA
TGY031876	DOF	CsGH3.16	1282	1309	+	2.95e-08	gttttttttttttttttttttttttttt
TGY031876	DOF	CsGH3.16	1283	1310	+	1.14e-08	tttttttttttttttttttttttttttg
TGY052266	GRAS	CsGH3.17	1967	1986	-	9.02e-08	GAGAGAGAGAGAGAGAGAGG
TGY100531	BBR	CsGH3.17	1906	1929	-	1.97e-08	GAGAGAGAGAGACTTAGAGAAGAA
TGY100531	BBR	CsGH3.17	1910	1933	-	2.04e-10	GAGAGAGAGAGAGAGACTTAGAGA
TGY100531	BBR	CsGH3.17	1912	1935	-	1.02e-09	GAGAGAGAGAGAGAGAGACTTAGA
TGY100531	BBR	CsGH3.17	1914	1937	-	1.07e-11	GAGAGAGAGAGAGAGAGAGACTTA
TGY100531	BBR	CsGH3.17	1916	1939	-	4.01e-13	GAGAGAGAGAGAGAGAGAGAGACT
TGY100531	BBR	CsGH3.17	1918	1941	-	8.97e-16	GAGAGAGAGAGAGAGAGAGAGAGA
TGY100531	BBR	CsGH3.17	1920	1943	-	8.97e-16	GAGAGAGAGAGAGAGAGAGAGAGA
TGY100531	BBR	CsGH3.17	1922	1945	-	8.97e-16	GAGAGAGAGAGAGAGAGAGAGAGA
TGY100531	BBR	CsGH3.17	1924	1947	-	1.83e-12	TTGAGAGAGAGAGAGAGAGAGAGA
TGY100531	BBR	CsGH3.17	1926	1949	-	2.85e-11	GTTTGAGAGAGAGAGAGAGAGAGA
TGY100531	BBR	CsGH3.17	1928	1951	-	9.1e-08	GTGTTTGAGAGAGAGAGAGAGAGA
TGY100531	BBR	CsGH3.17	1961	1984	-	1.78e-08	GAGAGAGAGAGAGAGAGGAGAGCT
TGY100531	BBR	CsGH3.17	1963	1986	-	7.4e-11	GAGAGAGAGAGAGAGAGAGGAGAG
TGY100531	BBR	CsGH3.17	1965	1988	-	1.02e-12	GAGAGAGAGAGAGAGAGAGAGGAG
TGY100531	BBR	CsGH3.17	1967	1990	-	2.25e-15	GAGAGAGAGAGAGAGAGAGAGAGG
TGY100531	BBR	CsGH3.17	1969	1992	-	8.97e-16	GAGAGAGAGAGAGAGAGAGAGAGA
TGY100531	BBR	CsGH3.17	1971	1994	-	8.97e-16	GAGAGAGAGAGAGAGAGAGAGAGA
TGY100531	BBR	CsGH3.17	1973	1996	-	5.57e-14	TAGAGAGAGAGAGAGAGAGAGAGA
TGY100531	BBR	CsGH3.17	1975	1998	-	2.54e-12	TATAGAGAGAGAGAGAGAGAGAGA
TGY100531	BBR	CsGH3.17	1977	2000	-	7.63e-10	TGTATAGAGAGAGAGAGAGAGAGA
TGY090873	DOF	CsGH3.17	18	38	-	5.4e-08	TCTCTTTTTGTTTACTTTTTG
TGY105712	SOC	CsGH3.17	1918	1938	+	3.08e-10	tctctctctctctctctctct
TGY105712	SOC	CsGH3.17	1920	1940	+	3.08e-10	tctctctctctctctctctct
TGY105712	SOC	CsGH3.17	1922	1942	+	3.08e-10	tctctctctctctctctctct
TGY105712	SOC	CsGH3.17	1924	1944	+	3.08e-10	tctctctctctctctctctct
TGY105712	SOC	CsGH3.17	1926	1946	+	2.98e-08	tctctctctctctctctctca
TGY105712	SOC	CsGH3.17	1963	1983	+	8.91e-08	ctctcctctctctctctctct
TGY105712	SOC	CsGH3.17	1965	1985	+	5.87e-09	ctcctctctctctctctctct
TGY105712	SOC	CsGH3.17	1967	1987	+	7.18e-10	cctctctctctctctctctct
TGY105712	SOC	CsGH3.17	1969	1989	+	3.08e-10	tctctctctctctctctctct
TGY105712	SOC	CsGH3.17	1971	1991	+	3.08e-10	tctctctctctctctctctct
TGY105712	SOC	CsGH3.17	1973	1993	+	3.08e-10	tctctctctctctctctctct
TGY105712	SOC	CsGH3.17	1975	1995	+	3.08e-10	tctctctctctctctctctct
TGY048092	GATA	CsGH3.17	1882	1896	-	7.32e-08	GAGGTGGTGGTGGTG
TGY085046	BBR	CsGH3.17	1903	1932	-	3.66e-09	AGAGAGAGAGAGAGACTTAGAGAAGAAGAT
TGY085046	BBR	CsGH3.17	1905	1934	-	1.83e-10	AGAGAGAGAGAGAGAGACTTAGAGAAGAAG
TGY085046	BBR	CsGH3.17	1907	1936	-	2.27e-09	AGAGAGAGAGAGAGAGAGACTTAGAGAAGA
TGY085046	BBR	CsGH3.17	1909	1938	-	2.62e-14	AGAGAGAGAGAGAGAGAGAGACTTAGAGAA
TGY085046	BBR	CsGH3.17	1911	1940	-	4.18e-15	AGAGAGAGAGAGAGAGAGAGAGACTTAGAG
TGY085046	BBR	CsGH3.17	1913	1942	-	1.34e-14	AGAGAGAGAGAGAGAGAGAGAGAGACTTAG
TGY085046	BBR	CsGH3.17	1915	1944	-	6.85e-15	AGAGAGAGAGAGAGAGAGAGAGAGAGACTT
TGY085046	BBR	CsGH3.17	1917	1946	-	4.98e-16	TGAGAGAGAGAGAGAGAGAGAGAGAGAGAC
TGY085046	BBR	CsGH3.17	1919	1948	-	1.3e-12	TTTGAGAGAGAGAGAGAGAGAGAGAGAGAG
TGY085046	BBR	CsGH3.17	1921	1950	-	1.15e-12	TGTTTGAGAGAGAGAGAGAGAGAGAGAGAG
TGY085046	BBR	CsGH3.17	1923	1952	-	6.74e-12	TGTGTTTGAGAGAGAGAGAGAGAGAGAGAG
TGY085046	BBR	CsGH3.17	1925	1954	-	7.3e-11	TGTGTGTTTGAGAGAGAGAGAGAGAGAGAG
TGY085046	BBR	CsGH3.17	1927	1956	-	3.28e-10	AGTGTGTGTTTGAGAGAGAGAGAGAGAGAG
TGY085046	BBR	CsGH3.17	1929	1958	-	1.93e-08	GTAGTGTGTGTTTGAGAGAGAGAGAGAGAG
TGY085046	BBR	CsGH3.17	1958	1987	-	2.19e-08	AGAGAGAGAGAGAGAGAGAGGAGAGCTCTG
TGY085046	BBR	CsGH3.17	1960	1989	-	5.68e-09	AGAGAGAGAGAGAGAGAGAGAGGAGAGCTC
TGY085046	BBR	CsGH3.17	1962	1991	-	2.63e-10	AGAGAGAGAGAGAGAGAGAGAGAGGAGAGC
TGY085046	BBR	CsGH3.17	1964	1993	-	7.6e-12	AGAGAGAGAGAGAGAGAGAGAGAGAGGAGA
TGY085046	BBR	CsGH3.17	1966	1995	-	5.44e-16	AGAGAGAGAGAGAGAGAGAGAGAGAGAGGA
TGY085046	BBR	CsGH3.17	1968	1997	-	1.02e-16	ATAGAGAGAGAGAGAGAGAGAGAGAGAGAG
TGY085046	BBR	CsGH3.17	1970	1999	-	6.54e-15	GTATAGAGAGAGAGAGAGAGAGAGAGAGAG
TGY000107	AP2/ERF	CsGH3.17	1918	1937	-	4.85e-08	GAGAGAGAGAGAGAGAGAGA
TGY000107	AP2/ERF	CsGH3.17	1920	1939	-	4.85e-08	GAGAGAGAGAGAGAGAGAGA
TGY000107	AP2/ERF	CsGH3.17	1922	1941	-	4.85e-08	GAGAGAGAGAGAGAGAGAGA
TGY000107	AP2/ERF	CsGH3.17	1924	1943	-	4.85e-08	GAGAGAGAGAGAGAGAGAGA
TGY000107	AP2/ERF	CsGH3.17	1926	1945	-	4.85e-08	GAGAGAGAGAGAGAGAGAGA
TGY000107	AP2/ERF	CsGH3.17	1967	1986	-	6.25e-08	GAGAGAGAGAGAGAGAGAGG
TGY000107	AP2/ERF	CsGH3.17	1969	1988	-	4.85e-08	GAGAGAGAGAGAGAGAGAGA
TGY000107	AP2/ERF	CsGH3.17	1971	1990	-	4.85e-08	GAGAGAGAGAGAGAGAGAGA
TGY000107	AP2/ERF	CsGH3.17	1973	1992	-	4.85e-08	GAGAGAGAGAGAGAGAGAGA
TGY000107	AP2/ERF	CsGH3.17	1975	1994	-	4.85e-08	GAGAGAGAGAGAGAGAGAGA
TGY031562	BBR	CsGH3.17	1911	1931	+	1.31e-09	ctctaagtctctctctctctc
TGY031562	BBR	CsGH3.17	1913	1933	+	2.71e-10	ctaagtctctctctctctctc
TGY031562	BBR	CsGH3.17	1915	1935	+	8.66e-11	aagtctctctctctctctctc
TGY031562	BBR	CsGH3.17	1917	1937	+	3.61e-12	gtctctctctctctctctctc
TGY031562	BBR	CsGH3.17	1919	1939	+	4.84e-14	ctctctctctctctctctctc
TGY031562	BBR	CsGH3.17	1921	1941	+	4.84e-14	ctctctctctctctctctctc
TGY031562	BBR	CsGH3.17	1923	1943	+	4.84e-14	ctctctctctctctctctctc
TGY031562	BBR	CsGH3.17	1925	1945	+	4.84e-14	ctctctctctctctctctctc
TGY031562	BBR	CsGH3.17	1927	1947	+	1.84e-11	ctctctctctctctctctcaa
TGY031562	BBR	CsGH3.17	1929	1949	+	2.29e-09	ctctctctctctctctcaaac
TGY031562	BBR	CsGH3.17	1931	1951	+	2.21e-08	ctctctctctctctcaaacac
TGY031562	BBR	CsGH3.17	1964	1984	+	1.28e-09	tctcctctctctctctctctc
TGY031562	BBR	CsGH3.17	1966	1986	+	1.81e-12	tcctctctctctctctctctc
TGY031562	BBR	CsGH3.17	1968	1988	+	4.84e-14	ctctctctctctctctctctc
TGY031562	BBR	CsGH3.17	1970	1990	+	4.84e-14	ctctctctctctctctctctc
TGY031562	BBR	CsGH3.17	1972	1992	+	4.84e-14	ctctctctctctctctctctc
TGY031562	BBR	CsGH3.17	1974	1994	+	4.84e-14	ctctctctctctctctctctc
TGY031562	BBR	CsGH3.17	1976	1996	+	1.69e-13	ctctctctctctctctctcta
TGY031562	BBR	CsGH3.17	1978	1998	+	1.68e-11	ctctctctctctctctctata
TGY031562	BBR	CsGH3.17	1980	2000	+	7.31e-09	ctctctctctctctctataca

## Sheet: Table S7
Table S7 Relative expression for CsGH3 in flower bud, flower,young leaf,old leaf, stem, and root in Camellia sinensis using qRT-PCR.
	Flower Bud	Flower	Young Leaf	Old Leaf	Stem	Root
CsGH3.1	1	0.0141969	1.24312	0.01822	0.00596554	0.293191
CsGH3.2	0.441916	0.0363789	1.20339	0.0314374	0.02191	0
CsGH3.3	7.72598	0.0614728	1.98617	0.255785	0.334379	3.53596
CsGH3.4	0.947905	0.0850738	2.04634	0.0625415	0.0489736	0
CsGH3.5	1.36814	0.0169319	0.917164	0.0136056	0.0484029	4.26852
CsGH3.6	0.452347	0.00937524	0.733577	0.00784206	0.0174916	0.501315
CsGH3.8	0.22606	0.364465	0.0620458	0.237932	0.0878583	1.89335
CsGH3.9	0.254077	0.00972889	0.718086	0.00348239	0.00212522	1.14703
CsGH3.10	3.57488	0.815342	1.19004	1.25088	0.270203	6.18488
CsGH3.11	0.0490153	0.00141696	0.0056478	0.00419412	0.000578642	1.21558
CsGH3.12	0.108716	0.069678	0.138437	0.250632	0.230582	0.4137
CsGH3.13	1.0235	0.0118363	0.915449	0.00833391	0.00776326	1.54437
CsGH3.14	0.701154	0.0395067	0.916689	0.471525	0.119864	1.72612
CsGH3.15	0.0237685	0.00475526	0.0191656	0.00320361	0.00281325	0
CsGH3.16	0.323695	0.00863861	0.590424	0.0104799	0.00953958	4.02422
CsGH3.17	0.284706	0.0714421	1.03982	0.00872379	0.0257258	0.180143

## Sheet: Table S8
Table S8 Prediction results of screened binding sites
TF ID	Family	Seq ID
TGY000107	AP2/ERF	CsGH3.3
TGY100531	BBR	CsGH3.4
TGY001504	DOF	CsGH3.4
TGY085046	BBR	CsGH3.4
TGY000107	AP2/ERF	CsGH3.4
TGY031562	BBR	CsGH3.4
TGY121081	GATA	CsGH3.5
TGY051802	TCP	CsGH3.5
TGY101943	Zip	CsGH3.5
TGY009672	Zip	CsGH3.5
TGY031562	BBR	CsGH3.5
TGY090873	DOF	CsGH3.6
TGY105712	SOC	CsGH3.6
TGY031876	DOF	CsGH3.6
TGY040155	DOF	CsGH3.6
TGY113462	DOF	CsGH3.6
TGY100531	BBR	CsGH3.8
TGY105712	SOC	CsGH3.8
TGY031876	DOF	CsGH3.8
TGY085046	BBR	CsGH3.8
TGY000107	AP2/ERF	CsGH3.8
TGY031562	BBR	CsGH3.8
TGY082556	Zip	CsGH3.9
TGY111922	Zip	CsGH3.9
TGY010059	DOF	CsGH3.10
TGY100531	BBR	CsGH3.10
TGY105712	SOC	CsGH3.10
TGY001504	DOF	CsGH3.10
TGY031876	DOF	CsGH3.10
TGY085046	BBR	CsGH3.10
TGY113462	DOF	CsGH3.10
TGY082103	GT-2	CsGH3.11
TGY100531	BBR	CsGH3.11
TGY105712	SOC	CsGH3.11
TGY085046	BBR	CsGH3.11
TGY000107	AP2/ERF	CsGH3.11
TGY031562	BBR	CsGH3.11
TGY100531	BBR	CsGH3.12
TGY105712	SOC	CsGH3.12
TGY096159	C2H2	CsGH3.12
TGY125042	TCP	CsGH3.12
TGY001504	DOF	CsGH3.12
TGY031876	DOF	CsGH3.12
TGY085046	BBR	CsGH3.12
TGY000107	AP2/ERF	CsGH3.12
TGY031562	BBR	CsGH3.12
TGY010059	DOF	CsGH3.13
TGY098768	C2H2	CsGH3.13
TGY052266	GRAS	CsGH3.13
TGY100531	BBR	CsGH3.13
TGY031876	DOF	CsGH3.13
TGY085046	BBR	CsGH3.13
TGY031562	BBR	CsGH3.13
TGY121203	AP2/ERF	CsGH3.14
TGY098768	C2H2	CsGH3.14
TGY052266	GRAS	CsGH3.14
TGY100531	BBR	CsGH3.14
TGY109499	E2FA	CsGH3.14
TGY066654	AP2/ERF	CsGH3.14
TGY105712	SOC	CsGH3.14
TGY106075	AP2/ERF	CsGH3.14
TGY085046	BBR	CsGH3.14
TGY123919	AP2/ERF	CsGH3.14
TGY000107	AP2/ERF	CsGH3.14
TGY031562	BBR	CsGH3.14
TGY110450	AP2/ERF	CsGH3.14
TGY033533	AP2/ERF	CsGH3.14
TGY021590	REM	CsGH3.15
TGY010059	DOF	CsGH3.15
TGY052266	GRAS	CsGH3.15
TGY100531	BBR	CsGH3.15
TGY105712	SOC	CsGH3.15
TGY085046	BBR	CsGH3.15
TGY000107	AP2/ERF	CsGH3.15
TGY031562	BBR	CsGH3.15
TGY105712	SOC	CsGH3.16
TGY049242	TSO	CsGH3.16
TGY031876	DOF	CsGH3.16
TGY052266	GRAS	CsGH3.17
TGY100531	BBR	CsGH3.17
TGY090873	DOF	CsGH3.17
TGY105712	SOC	CsGH3.17
TGY048092	GATA	CsGH3.17
TGY085046	BBR	CsGH3.17
TGY000107	AP2/ERF	CsGH3.17
TGY031562	BBR	CsGH3.17
